# Supplementary material for: Colorectal Cancer Cell-Derived Extracellular Vesicles Promote Angiogenesis Through JAK/STAT3/VEGFA Signaling
Source: Biology (Basel). 2024 Oct 27;13(11):873. doi: 10.3390/biology13110873 (PMC11591796; doi:10.3390/biology13110873)
Supplement: Supplementary file 1 [file biology-13-00873-s001.zip]

Archive with 1 entries (1 files):
- biology-3181690-supplementary.pdf
